# Supplementary material for: The IGH locus relocalizes to a “recombination compartment” in the perinucleolar region of differentiating B-lymphocytes
Source: Oncotarget. 2017 Apr 7;8(25):40079–89. doi: 10.18632/oncotarget.16941 (PMC5522243; doi:10.18632/oncotarget.16941)
Supplement: Supplementary file 2 [file oncotarget-08-40079-s002.xlsx]

## Sheet: Лист1
Radial position
Tukey's multiple comparisons test	Mean Diff,	95% CI of diff,	Significant?	Summary	Adjusted P Value
Day 0 P vs. Day 0 NP	-0.100667	-0,1858924 to -0,01544088	Yes	**	0.0073
Day 0 P vs. Day 1 P	0.0136314	-0,06575438 to 0,09301712	No	ns	> 0,9999
Day 0 P vs. Day 1 NP	0.0405922	-0,03879359 to 0,1199779	No	ns	0.8372
Day 0 P vs. Day 4 P	-0.0535021	-0,1312333 to 0,0242292	No	ns	0.4689
Day 0 P vs. Day 4 NP	-0.120051	-0,1977820 to -0,04231947	Yes	****	< 0,0001
Day 0 P vs. Day 5/6 P	0.0350765	-0,04855609 to 0,1187092	No	ns	0.9464
Day 0 P vs. Day 5/6 NP	-0.00368889	-0,08732153 to 0,07994375	No	ns	> 0,9999
Day 0 P vs. Plasmocyte P	0.0377	-0,06811963 to 0,1435196	No	ns	0.9815
Day 0 P vs. Plasmocyte NP	0.0146444	-0,09117518 to 0,1204641	No	ns	> 0,9999
Day 0 NP vs. Day 1 P	0.114298	0,03491229 to 0,1936838	Yes	***	0.0002
Day 0 NP vs. Day 1 NP	0.141259	0,06187307 to 0,2206446	Yes	****	< 0,0001
Day 0 NP vs. Day 4 P	0.0471646	-0,03056666 to 0,1248959	No	ns	0.6519
Day 0 NP vs. Day 4 NP	-0.0193841	-0,09711533 to 0,05834719	No	ns	0.9987
Day 0 NP vs. Day 5/6 P	0.135743	0,05211057 to 0,2193758	Yes	****	< 0,0001
Day 0 NP vs. Day 5/6 NP	0.0969778	0,01334514 to 0,1806104	Yes	**	0.0094
Day 0 NP vs. Plasmocyte P	0.138367	0,03254703 to 0,2441863	Yes	**	0.0015
Day 0 NP vs. Plasmocyte NP	0.115311	0,009491479 to 0,2211307	Yes	*	0.0203
Day 1 P vs. Day 1 NP	0.0269608	-0,04611972 to 0,1000413	No	ns	0.9766
Day 1 P vs. Day 4 P	-0.0671334	-0,1384133 to 0,004146378	No	ns	0.0847
Day 1 P vs. Day 4 NP	-0.133682	-0,2049619 to -0,06240229	Yes	****	< 0,0001
Day 1 P vs. Day 5/6 P	0.0214452	-0,05622774 to 0,09911808	No	ns	0.9971
Day 1 P vs. Day 5/6 NP	-0.0173203	-0,09499317 to 0,06035265	No	ns	0.9995
Day 1 P vs. Plasmocyte P	0.0240686	-0,07710675 to 0,1252440	No	ns	0.9991
Day 1 P vs. Plasmocyte NP	0.00101307	-0,1001623 to 0,1021885	No	ns	> 0,9999
Day 1 NP vs. Day 4 P	-0.0940942	-0,1653740 to -0,02281441	Yes	**	0.0013
Day 1 NP vs. Day 4 NP	-0.160643	-0,2319227 to -0,08936308	Yes	****	< 0,0001
Day 1 NP vs. Day 5/6 P	-0.00551561	-0,08318853 to 0,0721573	No	ns	> 0,9999
Day 1 NP vs. Day 5/6 NP	-0.0442811	-0,1219540 to 0,03339187	No	ns	0.7297
Day 1 NP vs. Plasmocyte P	-0.00289216	-0,1040675 to 0,09828322	No	ns	> 0,9999
Day 1 NP vs. Plasmocyte NP	-0.0259477	-0,1271231 to 0,07522767	No	ns	0.9984
Day 4 P vs. Day 4 NP	-0.0665487	-0,1359811 to 0,002883767	No	ns	0.0732
Day 4 P vs. Day 5/6 P	0.0885786	0,01259747 to 0,1645597	Yes	**	0.0087
Day 4 P vs. Day 5/6 NP	0.0498132	-0,02616796 to 0,1257943	No	ns	0.5423
Day 4 P vs. Plasmocyte P	0.0912021	-0,008680413 to 0,1910845	No	ns	0.108
Day 4 P vs. Plasmocyte NP	0.0681465	-0,03173597 to 0,1680290	No	ns	0.4823
Day 4 NP vs. Day 5/6 P	0.155127	0,07914615 to 0,2311084	Yes	****	< 0,0001
Day 4 NP vs. Day 5/6 NP	0.116362	0,04038071 to 0,1923430	Yes	****	< 0,0001
Day 4 NP vs. Plasmocyte P	0.157751	0,05786826 to 0,2576332	Yes	****	< 0,0001
Day 4 NP vs. Plasmocyte NP	0.134695	0,0348127 to 0,2345777	Yes	***	0.0009
Day 5/6 P vs. Day 5/6 NP	-0.0387654	-0,1207740 to 0,04324312	No	ns	0.8923
Day 5/6 P vs. Plasmocyte P	0.00262346	-0,1019173 to 0,1071643	No	ns	> 0,9999
Day 5/6 P vs. Plasmocyte NP	-0.0204321	-0,1249729 to 0,0841087	No	ns	0.9998
Day 5/6 NP vs. Plasmocyte P	0.0413889	-0,06315191 to 0,1459297	No	ns	0.9627
Day 5/6 NP vs. Plasmocyte NP	0.0183333	-0,08620746 to 0,1228741	No	ns	> 0,9999
Plasmocyte P vs. Plasmocyte NP	-0.0230556	-0,1460684 to 0,09995727	No	ns	0.9999
