# Supplementary material for: The IGH locus relocalizes to a “recombination compartment” in the perinucleolar region of differentiating B-lymphocytes
Source: Oncotarget. 2017 Apr 7;8(25):40079–89. doi: 10.18632/oncotarget.16941 (PMC5522243; doi:10.18632/oncotarget.16941)
Supplement: Supplementary file 3 [file oncotarget-08-40079-s003.xlsx]

## Sheet: Лист1
Distance to nucleolus
Tukey's multiple comparisons test	Mean Diff,	95% CI of diff,	Significant?	Summary	Adjusted P Value
Day 0 P vs. Day 0 NP	0.108158	-0,1722408 to 0,3885566	No	ns	0.9685
Day 0 P vs. Day 1 P	-0.106587	-0,3685081 to 0,1553347	No	ns	0.9556
Day 0 P vs. Day 1 NP	-0.315606	-0,5775277 to -0,05368492	Yes	**	0.0055
Day 0 P vs. Day 4 P	-0.287011	-0,5434315 to -0,03059046	Yes	*	0.0147
Day 0 P vs. Day 4 NP	-0.445595	-0,7020155 to -0,1891745	Yes	****	< 0,0001
Day 0 P vs. Day 5/6 P	0.0264961	-0,2495416 to 0,3025338	No	ns	> 0,9999
Day 0 P vs. Day 5/6 NP	-0.134985	-0,4110231 to 0,1410523	No	ns	0.8707
Day 0 P vs. Plasmocyte P	0.0745341	-0,2719628 to 0,4210311	No	ns	0.9996
Day 0 P vs. Plasmocyte NP	-0.434925	-0,7814223 to -0,0884284	Yes	**	0.003
Day 0 NP vs. Day 1 P	-0.214745	-0,4766660 to 0,0471768	No	ns	0.2187
Day 0 NP vs. Day 1 NP	-0.423764	-0,6856856 to -0,1618428	Yes	****	< 0,0001
Day 0 NP vs. Day 4 P	-0.395169	-0,6515893 to -0,1387483	Yes	****	< 0,0001
Day 0 NP vs. Day 4 NP	-0.553753	-0,8101734 to -0,2973324	Yes	****	< 0,0001
Day 0 NP vs. Day 5/6 P	-0.0816618	-0,3576995 to 0,1943759	No	ns	0.9952
Day 0 NP vs. Day 5/6 NP	-0.243143	-0,5191810 to 0,0328944	No	ns	0.1399
Day 0 NP vs. Plasmocyte P	-0.0336238	-0,3801207 to 0,3128732	No	ns	> 0,9999
Day 0 NP vs. Plasmocyte NP	-0.543083	-0,8895801 to -0,1965863	Yes	****	< 0,0001
Day 1 P vs. Day 1 NP	-0.20902	-0,4510572 to 0,03301794	No	ns	0.1597
Day 1 P vs. Day 4 P	-0.180424	-0,4164980 to 0,05564953	No	ns	0.3124
Day 1 P vs. Day 4 NP	-0.339008	-0,5750821 to -0,1029345	Yes	***	0.0003
Day 1 P vs. Day 5/6 P	0.133083	-0,1241645 to 0,3903301	No	ns	0.8274
Day 1 P vs. Day 5/6 NP	-0.0283987	-0,2856460 to 0,2288486	No	ns	> 0,9999
Day 1 P vs. Plasmocyte P	0.181121	-0,1506012 to 0,5128428	No	ns	0.7768
Day 1 P vs. Plasmocyte NP	-0.328339	-0,6600606 to 0,003383368	No	ns	0.055
Day 1 NP vs. Day 4 P	0.0285953	-0,2074784 to 0,2646691	No	ns	> 0,9999
Day 1 NP vs. Day 4 NP	-0.129989	-0,3660625 to 0,1060851	No	ns	0.7681
Day 1 NP vs. Day 5/6 P	0.342102	0,08485512 to 0,5993497	Yes	**	0.0011
Day 1 NP vs. Day 5/6 NP	0.180621	-0,07662636 to 0,4378682	No	ns	0.4386
Day 1 NP vs. Plasmocyte P	0.39014	0,05841843 to 0,7218624	Yes	**	0.0077
Day 1 NP vs. Plasmocyte NP	-0.119319	-0,4510410 to 0,2124030	No	ns	0.9803
Day 4 P vs. Day 4 NP	-0.158584	-0,3885395 to 0,07137132	No	ns	0.466
Day 4 P vs. Day 5/6 P	0.313507	0,06186282 to 0,5651513	Yes	**	0.0033
Day 4 P vs. Day 5/6 NP	0.152026	-0,09961866 to 0,4036698	No	ns	0.6577
Day 4 P vs. Plasmocyte P	0.361545	0,03414907 to 0,6889411	Yes	*	0.0174
Day 4 P vs. Plasmocyte NP	-0.147914	-0,4753104 to 0,1794816	No	ns	0.9166
Day 4 NP vs. Day 5/6 P	0.472091	0,2204469 to 0,7237353	Yes	****	< 0,0001
Day 4 NP vs. Day 5/6 NP	0.31061	0,05896541 to 0,5622538	Yes	**	0.0039
Day 4 NP vs. Plasmocyte P	0.520129	0,1927331 to 0,8475252	Yes	****	< 0,0001
Day 4 NP vs. Plasmocyte NP	0.0106697	-0,3167263 to 0,3380657	No	ns	> 0,9999
Day 5/6 P vs. Day 5/6 NP	-0.161482	-0,4330881 to 0,1101251	No	ns	0.6785
Day 5/6 P vs. Plasmocyte P	0.048038	-0,2949393 to 0,3910154	No	ns	> 0,9999
Day 5/6 P vs. Plasmocyte NP	-0.461421	-0,8043988 to -0,1184441	Yes	***	0.0009
Day 5/6 NP vs. Plasmocyte P	0.209519	-0,1334579 to 0,5524969	No	ns	0.6429
Day 5/6 NP vs. Plasmocyte NP	-0.29994	-0,6429173 to 0,04303742	No	ns	0.147
Plasmocyte P vs. Plasmocyte NP	-0.509459	-0,9113261 to -0,1075928	Yes	**	0.0025
